# Supplementary material for: Disomic Inheritance and Segregation Distortion of SSR Markers in Two Populations of Cynodon dactylon (L.) Pers. var. dactylon
Source: PLoS One. 2015 Aug 21;10(8):e0136332. doi: 10.1371/journal.pone.0136332 (PMC4546580; doi:10.1371/journal.pone.0136332)
Supplement: S2 Table — (XLS) [file pone.0136332.s002.xls]

## Sheet: Sheet1
	CDCA1-21/22	CDCA2-231/232	CDCA3-247/248	CDCA3-313/314	CDCA4-323/324	CDCA7-653/654	CDCA7-693/694	CDCA8-737/738	CDGA1-847/848	CDGA1-921/922	CDGA1-929/930	CDGA3-1103/1104	CDGA4-1245/1246	CDGA5-1427/1428	CDGA7-1611/1612	CDGA8-1765/1766	CDGA8-1807/1808	CDATG6-2123/2124	CDATG6-2143/2144	CDAAC7-2703/2704	CDCAG3-2897/2898
Zebra	Aa	Aa	Aa	Aa	Aa	Aa	Aa	Aa	Aa	Aa	AA	Aa	Aa	Aa	Aa	Aa	Aa	Aa	Aa	Aa	Aa
S1-1	aa	aa	Aa	Aa	Aa	aa	aa	AA	aa	Aa	M	Aa	AA	Aa	Aa	Aa	aa	Aa	AA	AA	Aa
S1-2	Aa	aa	AA	aa	Aa	aa	aa	aa	aa	aa	AA	Aa	AA	aa	Aa	aa	aa	Aa	Aa	AA	Aa
S1-3	Aa	Aa	Aa	Aa	Aa	Aa	aa	Aa	Aa	AA	AA	Aa	Aa	Aa	aa	Aa	AA	aa	Aa	Aa	Aa
S1-4	Aa	Aa	Aa	aa	Aa	Aa	Aa	Aa	Aa	aa	AA	aa	AA	AA	Aa	aa	aa	aa	Aa	Aa	aa
S1-5	Aa	Aa	Aa	aa	AA	AA	Aa	Aa	AA	AA	AA	aa	AA	Aa	aa	Aa	aa	Aa	AA	Aa	Aa
S1-6	Aa	Aa	Aa	Aa	Aa	Aa	aa	Aa	Aa	Aa	AA	aa	Aa	AA	aa	aa	Aa	Aa	Aa	Aa	aa
S1-7	Aa	Aa	Aa	Aa	Aa	Aa	aa	aa	Aa	AA	Aa	Aa	Aa	Aa	aa	Aa	M	Aa	Aa	Aa	Aa
S1-8	Aa	Aa	Aa	AA	Aa	Aa	AA	Aa	Aa	Aa	AA	Aa	Aa	Aa	Aa	aa	Aa	Aa	Aa	AA	Aa
S1-9	Aa	aa	AA	Aa	aa	Aa	Aa	Aa	Aa	Aa	AA	Aa	Aa	Aa	Aa	aa	aa	Aa	Aa	Aa	Aa
S1-10	Aa	Aa	aa	Aa	Aa	Aa	Aa	aa	Aa	Aa	AA	aa	Aa	AA	Aa	aa	Aa	Aa	Aa	Aa	Aa
S1-11	Aa	aa	AA	aa	aa	aa	aa	aa	aa	aa	AA	Aa	AA	Aa	Aa	Aa	aa	AA	Aa	AA	Aa
S1-12	Aa	Aa	aa	Aa	Aa	AA	Aa	aa	AA	aa	AA	Aa	Aa	AA	Aa	aa	AA	aa	AA	aa	aa
S1-13	AA	aa	AA	aa	aa	aa	aa	aa	aa	aa	AA	Aa	Aa	AA	Aa	Aa	Aa	aa	AA	Aa	aa
S1-14	Aa	aa	AA	aa	aa	aa	aa	Aa	aa	aa	AA	Aa	AA	Aa	Aa	aa	aa	Aa	AA	Aa	Aa
S1-15	AA	aa	AA	aa	aa	aa	aa	aa	aa	aa	AA	Aa	Aa	Aa	Aa	Aa	AA	Aa	Aa	Aa	aa
S1-17	Aa	aa	AA	aa	AA	aa	aa	aa	aa	aa	AA	Aa	Aa	Aa	Aa	Aa	aa	AA	Aa	Aa	Aa
S1-18	Aa	aa	Aa	aa	Aa	aa	Aa	Aa	aa	Aa	AA	Aa	AA	Aa	Aa	Aa	Aa	Aa	Aa	Aa	Aa
S1-19	Aa	AA	AA	AA	aa	AA	Aa	aa	AA	aa	AA	Aa	Aa	AA	Aa	Aa	Aa	aa	Aa	Aa	aa
S1-21	Aa	Aa	Aa	Aa	Aa	Aa	aa	AA	Aa	AA	Aa	AA	aa	aa	aa	Aa	AA	Aa	Aa	Aa	Aa
S1-22	Aa	AA	Aa	Aa	Aa	aa	Aa	aa	aa	Aa	AA	Aa	Aa	Aa	Aa	aa	AA	Aa	Aa	Aa	Aa
S1-23	AA	Aa	Aa	Aa	Aa	Aa	Aa	Aa	Aa	AA	AA	Aa	Aa	AA	aa	Aa	Aa	Aa	Aa	Aa	aa
S1-24	aa	Aa	aa	aa	Aa	Aa	AA	AA	Aa	aa	Aa	Aa	Aa	AA	Aa	aa	Aa	Aa	Aa	Aa	aa
S1-25	Aa	Aa	Aa	AA	AA	Aa	Aa	Aa	Aa	aa	AA	Aa	aa	AA	Aa	aa	AA	Aa	AA	Aa	Aa
S1-26	Aa	aa	Aa	Aa	Aa	aa	aa	Aa	aa	AA	AA	aa	Aa	Aa	aa	Aa	Aa	Aa	AA	AA	Aa
S1-27	Aa	AA	Aa	Aa	Aa	AA	aa	aa	AA	Aa	Aa	Aa	AA	Aa	Aa	aa	Aa	aa	Aa	aa	Aa
S1-28	Aa	Aa	Aa	Aa	Aa	Aa	Aa	Aa	Aa	AA	AA	Aa	Aa	AA	aa	M	Aa	Aa	AA	Aa	aa
S1-29	Aa	aa	AA	aa	aa	aa	aa	aa	aa	aa	AA	aa	Aa	Aa	Aa	Aa	aa	aa	Aa	Aa	Aa
S1-30	Aa	Aa	Aa	Aa	AA	Aa	AA	AA	Aa	aa	AA	M	AA	Aa	Aa	Aa	aa	aa	aa	Aa	Aa
S1-31	Aa	Aa	Aa	aa	Aa	Aa	aa	aa	Aa	Aa	AA	aa	AA	Aa	Aa	Aa	M	Aa	AA	Aa	aa
S1-32	Aa	aa	Aa	Aa	Aa	aa	AA	Aa	aa	Aa	M	Aa	Aa	Aa	Aa	Aa	Aa	aa	Aa	AA	Aa
S1-33	Aa	aa	AA	aa	aa	aa	aa	aa	aa	aa	AA	Aa	Aa	AA	Aa	aa	Aa	Aa	Aa	Aa	aa
S1-34	Aa	Aa	Aa	Aa	aa	aa	AA	AA	aa	Aa	AA	Aa	Aa	Aa	aa	Aa	Aa	aa	Aa	Aa	Aa
S1-35	AA	AA	AA	AA	aa	AA	Aa	aa	AA	Aa	AA	Aa	Aa	Aa	Aa	Aa	Aa	Aa	AA	aa	Aa
S1-36	AA	AA	aa	Aa	Aa	Aa	aa	aa	Aa	AA	Aa	Aa	Aa	AA	aa	Aa	Aa	aa	Aa	aa	aa
S1-37	aa	aa	Aa	aa	Aa	aa	Aa	Aa	aa	Aa	AA	AA	Aa	aa	Aa	aa	aa	Aa	Aa	Aa	Aa
S1-38	Aa	aa	AA	aa	aa	aa	aa	aa	aa	aa	AA	Aa	Aa	Aa	Aa	Aa	aa	Aa	Aa	Aa	Aa
S1-39	Aa	AA	Aa	Aa	Aa	Aa	aa	Aa	Aa	Aa	Aa	Aa	Aa	Aa	aa	Aa	Aa	aa	Aa	aa	Aa
S1-40	Aa	Aa	Aa	Aa	Aa	Aa	AA	Aa	Aa	Aa	AA	Aa	Aa	Aa	aa	Aa	Aa	Aa	Aa	Aa	aa
S1-41	aa	Aa	Aa	Aa	Aa	Aa	aa	AA	Aa	Aa	AA	Aa	Aa	Aa	Aa	aa	Aa	AA	aa	Aa	Aa
S1-42	aa	AA	Aa	Aa	Aa	AA	Aa	Aa	AA	aa	AA	Aa	Aa	Aa	Aa	aa	aa	aa	AA	aa	Aa
S1-43	Aa	Aa	Aa	Aa	Aa	Aa	Aa	Aa	Aa	aa	AA	Aa	Aa	Aa	Aa	Aa	Aa	aa	aa	Aa	Aa
S1-44	Aa	Aa	Aa	Aa	Aa	Aa	aa	Aa	Aa	Aa	aa	aa	Aa	AA	Aa	aa	aa	aa	Aa	Aa	aa
S1-45	Aa	Aa	Aa	aa	Aa	Aa	AA	Aa	Aa	AA	Aa	aa	Aa	Aa	aa	aa	Aa	aa	AA	Aa	Aa
S1-46	Aa	aa	Aa	AA	AA	aa	aa	Aa	aa	aa	Aa	Aa	Aa	AA	Aa	aa	Aa	Aa	Aa	AA	Aa
S1-47	Aa	aa	Aa	Aa	Aa	aa	Aa	Aa	aa	aa	Aa	Aa	Aa	Aa	Aa	aa	Aa	Aa	Aa	AA	Aa
S1-48	Aa	aa	AA	aa	M	aa	aa	aa	aa	aa	AA	M	AA	AA	Aa	Aa	aa	aa	Aa	Aa	Aa
S1-49	Aa	Aa	Aa	aa	Aa	Aa	Aa	Aa	Aa	Aa	Aa	Aa	AA	Aa	Aa	M	aa	Aa	Aa	Aa	Aa
S1-50	aa	Aa	Aa	aa	AA	Aa	Aa	AA	Aa	AA	Aa	Aa	Aa	AA	aa	aa	Aa	Aa	aa	Aa	Aa
S1-51	Aa	aa	Aa	Aa	Aa	aa	Aa	Aa	aa	aa	AA	Aa	Aa	Aa	Aa	Aa	Aa	aa	Aa	AA	Aa
S1-52	aa	AA	Aa	Aa	Aa	Aa	Aa	Aa	Aa	AA	AA	Aa	Aa	Aa	aa	Aa	Aa	Aa	Aa	aa	Aa
S1-53	AA	Aa	Aa	aa	AA	Aa	aa	aa	Aa	Aa	AA	Aa	Aa	AA	Aa	aa	Aa	Aa	Aa	M	aa
S1-54	Aa	Aa	AA	Aa	aa	Aa	aa	Aa	Aa	Aa	AA	aa	Aa	Aa	Aa	Aa	aa	aa	Aa	Aa	Aa
S1-55	Aa	Aa	Aa	aa	Aa	Aa	AA	Aa	Aa	Aa	AA	aa	Aa	Aa	Aa	Aa	Aa	Aa	Aa	Aa	Aa
S1-56	Aa	aa	aa	Aa	Aa	aa	Aa	Aa	aa	AA	Aa	Aa	Aa	Aa	aa	aa	Aa	aa	Aa	AA	Aa
S1-57	Aa	aa	Aa	Aa	Aa	aa	Aa	Aa	aa	aa	AA	Aa	Aa	Aa	Aa	Aa	Aa	aa	Aa	AA	Aa
S1-58	Aa	AA	Aa	Aa	AA	AA	aa	Aa	AA	Aa	AA	Aa	Aa	AA	Aa	Aa	Aa	Aa	Aa	aa	aa
S1-59	Aa	aa	Aa	Aa	AA	Aa	aa	Aa	aa	aa	AA	aa	AA	AA	Aa	Aa	aa	aa	AA	Aa	Aa
S1-60	Aa	aa	AA	aa	aa	aa	aa	aa	aa	aa	AA	Aa	Aa	Aa	Aa	aa	aa	Aa	Aa	AA	Aa
S1-61	Aa	AA	Aa	aa	Aa	AA	aa	aa	AA	AA	M	Aa	AA	AA	aa	aa	aa	Aa	Aa	aa	Aa
S1-62	Aa	AA	Aa	Aa	Aa	AA	AA	M	AA	Aa	M	Aa	Aa	AA	Aa	aa	aa	Aa	Aa	aa	aa
S1-63	Aa	Aa	aa	Aa	Aa	Aa	Aa	Aa	Aa	aa	AA	Aa	Aa	Aa	Aa	aa	Aa	Aa	aa	Aa	Aa
S1-64	Aa	Aa	Aa	Aa	Aa	Aa	Aa	Aa	Aa	Aa	M	aa	aa	Aa	Aa	Aa	aa	aa	Aa	Aa	Aa
S1-65	Aa	AA	aa	Aa	Aa	Aa	aa	aa	Aa	AA	AA	Aa	AA	Aa	aa	Aa	M	Aa	Aa	Aa	Aa
S1-66	Aa	Aa	Aa	Aa	Aa	Aa	Aa	Aa	Aa	Aa	AA	Aa	Aa	Aa	Aa	Aa	Aa	Aa	Aa	Aa	Aa
S1-67	aa	Aa	Aa	Aa	aa	Aa	AA	Aa	Aa	Aa	Aa	Aa	Aa	Aa	Aa	aa	Aa	aa	Aa	AA	aa
S1-68	Aa	Aa	Aa	Aa	Aa	Aa	Aa	aa	Aa	Aa	Aa	aa	Aa	Aa	aa	aa	Aa	Aa	Aa	aa	Aa
S1-69	AA	aa	AA	Aa	aa	aa	Aa	M	Aa	aa	AA	Aa	Aa	Aa	Aa	aa	M	aa	Aa	Aa	Aa
S1-70	Aa	aa	Aa	Aa	Aa	aa	Aa	Aa	aa	AA	AA	Aa	aa	AA	Aa	Aa	Aa	Aa	Aa	Aa	aa
S1-71	aa	Aa	aa	Aa	aa	Aa	AA	Aa	Aa	AA	aa	Aa	Aa	AA	aa	aa	aa	Aa	Aa	Aa	Aa
S1-72	Aa	AA	M	aa	aa	AA	Aa	Aa	AA	Aa	Aa	Aa	Aa	AA	Aa	aa	aa	Aa	AA	Aa	aa
S1-73	Aa	aa	Aa	aa	Aa	Aa	Aa	Aa	Aa	aa	AA	Aa	Aa	Aa	Aa	aa	aa	aa	AA	Aa	Aa
S1-74	Aa	Aa	Aa	aa	aa	Aa	Aa	Aa	Aa	aa	AA	Aa	Aa	Aa	Aa	Aa	aa	Aa	Aa	aa	aa
S1-75	Aa	AA	Aa	Aa	Aa	AA	Aa	Aa	AA	aa	AA	aa	Aa	Aa	Aa	aa	aa	aa	Aa	Aa	aa
S1-76	aa	aa	Aa	Aa	Aa	aa	Aa	aa	aa	Aa	AA	aa	Aa	AA	Aa	aa	Aa	aa	Aa	AA	aa
S1-77	Aa	Aa	Aa	aa	Aa	Aa	aa	aa	Aa	Aa	AA	Aa	AA	Aa	Aa	aa	aa	Aa	aa	Aa	Aa
S1-78	aa	Aa	Aa	aa	Aa	AA	Aa	Aa	AA	Aa	Aa	aa	Aa	Aa	Aa	aa	Aa	aa	Aa	aa	Aa
S1-79	Aa	Aa	AA	Aa	aa	Aa	Aa	aa	Aa	Aa	AA	AA	AA	AA	Aa	Aa	aa	Aa	Aa	AA	Aa
S1-80	aa	Aa	Aa	Aa	Aa	Aa	aa	Aa	Aa	AA	AA	Aa	Aa	Aa	Aa	aa	aa	Aa	aa	Aa	Aa
S1-81	Aa	aa	AA	aa	aa	aa	aa	aa	Aa	aa	AA	Aa	Aa	Aa	Aa	Aa	Aa	aa	Aa	AA	Aa
S1-82	Aa	Aa	aa	Aa	Aa	Aa	Aa	aa	Aa	Aa	Aa	aa	Aa	AA	Aa	Aa	Aa	aa	Aa	Aa	aa
S1-83	Aa	Aa	Aa	AA	Aa	Aa	Aa	Aa	Aa	AA	aa	aa	Aa	AA	aa	aa	aa	Aa	Aa	Aa	aa
S1-84	Aa	aa	AA	Aa	Aa	aa	Aa	Aa	Aa	Aa	AA	Aa	Aa	Aa	Aa	aa	Aa	Aa	AA	AA	Aa
S1-85	Aa	Aa	Aa	Aa	AA	Aa	AA	AA	Aa	Aa	AA	Aa	Aa	Aa	Aa	aa	Aa	aa	aa	Aa	Aa
S1-86	Aa	Aa	Aa	aa	Aa	AA	Aa	Aa	AA	Aa	aa	aa	Aa	Aa	Aa	aa	Aa	aa	Aa	aa	aa
S1-87	Aa	AA	Aa	Aa	Aa	AA	Aa	aa	AA	aa	AA	Aa	Aa	Aa	aa	aa	Aa	Aa	aa	aa	Aa
S1-88	AA	Aa	aa	aa	AA	Aa	aa	aa	Aa	Aa	AA	Aa	Aa	AA	Aa	aa	Aa	Aa	Aa	Aa	Aa
S1-89	Aa	aa	Aa	Aa	aa	aa	Aa	AA	Aa	AA	AA	Aa	AA	AA	aa	Aa	aa	aa	Aa	AA	Aa
S1-90	Aa	aa	AA	aa	aa	aa	aa	aa	aa	aa	AA	Aa	Aa	AA	Aa	Aa	Aa	Aa	Aa	Aa	aa
S1-92	Aa	AA	Aa	Aa	aa	Aa	Aa	aa	Aa	aa	Aa	Aa	Aa	Aa	Aa	Aa	Aa	Aa	Aa	Aa	Aa
S1-93	Aa	aa	AA	aa	M	aa	aa	aa	aa	aa	AA	aa	AA	Aa	Aa	aa	aa	aa	Aa	AA	Aa
S1-94	Aa	aa	Aa	AA	Aa	M	Aa	Aa	Aa	Aa	AA	Aa	aa	Aa	Aa	aa	aa	Aa	Aa	AA	Aa
S1-95	Aa	Aa	Aa	aa	Aa	Aa	aa	aa	Aa	M	AA	Aa	AA	Aa	Aa	aa	aa	Aa	Aa	Aa	Aa
S1-96	Aa	Aa	Aa	aa	Aa	Aa	aa	AA	Aa	AA	Aa	Aa	Aa	Aa	Aa	Aa	Aa	Aa	Aa	Aa	Aa
S1-97	Aa	aa	AA	aa	aa	aa	aa	aa	aa	aa	AA	M	Aa	Aa	Aa	Aa	aa	aa	Aa	Aa	Aa
S1-98	Aa	Aa	Aa	Aa	Aa	Aa	aa	Aa	Aa	Aa	AA	Aa	Aa	Aa	Aa	Aa	Aa	Aa	Aa	Aa	Aa
S1-99	Aa	Aa	aa	Aa	Aa	Aa	Aa	aa	Aa	Aa	Aa	Aa	Aa	Aa	Aa	Aa	Aa	Aa	Aa	Aa	Aa
S1-100	Aa	aa	Aa	Aa	Aa	aa	aa	Aa	Aa	Aa	AA	Aa	Aa	Aa	Aa	Aa	Aa	Aa	AA	AA	Aa
S1-101	Aa	Aa	Aa	Aa	Aa	Aa	Aa	Aa	Aa	Aa	aa	Aa	Aa	Aa	Aa	aa	Aa	Aa	Aa	Aa	aa
S1-102	aa	Aa	Aa	Aa	Aa	Aa	aa	Aa	Aa	AA	aa	AA	Aa	aa	aa	aa	aa	AA	Aa	Aa	AA
S1-103	Aa	Aa	Aa	Aa	Aa	Aa	aa	Aa	Aa	Aa	AA	aa	Aa	Aa	aa	aa	M	Aa	aa	Aa	Aa
S1-104	Aa	Aa	Aa	Aa	Aa	AA	Aa	AA	AA	Aa	AA	Aa	Aa	Aa	Aa	aa	Aa	M	AA	Aa	Aa
S1-105	Aa	Aa	Aa	Aa	aa	Aa	Aa	AA	Aa	aa	AA	Aa	Aa	AA	Aa	aa	aa	Aa	Aa	aa	Aa
S1-107	aa	Aa	Aa	Aa	Aa	Aa	Aa	Aa	Aa	aa	Aa	AA	M	aa	Aa	Aa	aa	aa	AA	Aa	Aa
S1-108	M	aa	Aa	aa	Aa	M	Aa	M	aa	aa	Aa	Aa	Aa	AA	aa	aa	Aa	aa	M	Aa	M
S1-109	Aa	Aa	Aa	Aa	Aa	Aa	Aa	Aa	Aa	AA	AA	Aa	Aa	AA	aa	aa	aa	aa	AA	Aa	aa
S1-110	Aa	aa	Aa	aa	M	aa	Aa	AA	aa	Aa	AA	aa	Aa	Aa	Aa	Aa	aa	Aa	AA	Aa	Aa
S1-111	Aa	Aa	Aa	Aa	Aa	Aa	Aa	Aa	Aa	Aa	M	aa	Aa	Aa	Aa	Aa	Aa	Aa	Aa	Aa	Aa
S1-112	AA	aa	AA	aa	aa	aa	aa	aa	Aa	aa	AA	Aa	Aa	AA	Aa	Aa	Aa	aa	Aa	AA	aa
S1-113	AA	Aa	Aa	Aa	Aa	AA	Aa	aa	AA	Aa	AA	Aa	Aa	AA	Aa	Aa	Aa	Aa	AA	Aa	aa
S1-114	Aa	AA	AA	Aa	aa	AA	Aa	aa	AA	AA	Aa	Aa	Aa	AA	aa	aa	Aa	aa	Aa	aa	aa
S1-115	Aa	Aa	Aa	aa	Aa	Aa	Aa	AA	Aa	Aa	Aa	Aa	AA	Aa	Aa	Aa	aa	Aa	AA	Aa	Aa
S1-116	Aa	Aa	Aa	Aa	Aa	Aa	aa	AA	Aa	Aa	AA	Aa	Aa	AA	Aa	Aa	Aa	Aa	Aa	Aa	aa
S1-117	Aa	Aa	Aa	Aa	Aa	aa	Aa	aa	Aa	Aa	Aa	Aa	Aa	Aa	Aa	Aa	Aa	aa	AA	Aa	aa
S1-118	Aa	AA	Aa	Aa	Aa	AA	aa	Aa	AA	Aa	AA	Aa	Aa	AA	Aa	aa	Aa	Aa	AA	aa	aa
S1-120	Aa	Aa	Aa	Aa	Aa	AA	Aa	Aa	AA	AA	Aa	Aa	Aa	AA	Aa	aa	aa	Aa	aa	aa	aa
S1-122	Aa	aa	AA	aa	aa	aa	aa	aa	Aa	aa	AA	Aa	Aa	Aa	Aa	Aa	Aa	Aa	Aa	AA	Aa
S1-123	AA	aa	Aa	Aa	Aa	aa	Aa	aa	Aa	Aa	AA	Aa	Aa	AA	Aa	Aa	aa	aa	Aa	Aa	aa
S1-125	aa	AA	Aa	Aa	Aa	AA	aa	aa	AA	Aa	AA	Aa	Aa	Aa	Aa	Aa	Aa	Aa	Aa	aa	Aa
S1-126	Aa	Aa	Aa	aa	Aa	Aa	Aa	AA	Aa	Aa	Aa	Aa	Aa	Aa	Aa	Aa	aa	Aa	AA	Aa	M
S1-127	Aa	AA	Aa	Aa	Aa	AA	AA	AA	AA	Aa	AA	Aa	Aa	Aa	Aa	Aa	Aa	aa	Aa	aa	Aa
S1-128	Aa	aa	Aa	aa	aa	aa	aa	aa	aa	aa	AA	aa	Aa	AA	Aa	Aa	aa	aa	Aa	Aa	aa
S1-130	Aa	aa	aa	Aa	Aa	aa	aa	Aa	aa	AA	Aa	Aa	Aa	aa	aa	aa	Aa	Aa	Aa	Aa	Aa
S1-132	Aa	Aa	Aa	Aa	Aa	Aa	aa	Aa	Aa	Aa	AA	Aa	Aa	AA	Aa	Aa	Aa	Aa	Aa	Aa	aa
S1-133	Aa	AA	AA	aa	aa	AA	aa	Aa	AA	aa	AA	aa	Aa	Aa	Aa	aa	Aa	aa	Aa	aa	Aa
S1-134	Aa	AA	Aa	Aa	Aa	AA	aa	Aa	Aa	AA	AA	Aa	Aa	Aa	Aa	Aa	Aa	Aa	Aa	Aa	Aa
S1-135	Aa	aa	Aa	Aa	Aa	aa	aa	Aa	aa	Aa	AA	Aa	Aa	Aa	aa	aa	aa	AA	Aa	Aa	Aa
S1-137	Aa	aa	AA	Aa	aa	aa	M	Aa	Aa	aa	AA	Aa	Aa	Aa	Aa	Aa	Aa	aa	AA	AA	Aa
S1-140	Aa	AA	aa	Aa	Aa	AA	aa	Aa	AA	Aa	AA	Aa	Aa	AA	Aa	Aa	aa	aa	Aa	Aa	aa
S1-141	Aa	AA	Aa	Aa	Aa	AA	Aa	Aa	AA	aa	AA	Aa	Aa	aa	Aa	Aa	aa	Aa	Aa	Aa	Aa
S1-142	Aa	aa	aa	Aa	Aa	aa	Aa	Aa	aa	aa	AA	aa	Aa	Aa	Aa	Aa	Aa	aa	Aa	Aa	Aa
S1-143	aa	Aa	Aa	aa	Aa	Aa	Aa	Aa	Aa	Aa	AA	Aa	AA	AA	Aa	aa	aa	Aa	Aa	Aa	aa
S1-144	Aa	M	Aa	Aa	aa	Aa	aa	M	aa	M	Aa	aa	Aa	Aa	aa	aa	aa	aa	M	aa	aa
S1-145	Aa	aa	AA	Aa	M	Aa	Aa	Aa	Aa	Aa	AA	aa	Aa	Aa	Aa	aa	Aa	Aa	AA	Aa	Aa
S1-146	Aa	Aa	M	aa	Aa	Aa	Aa	Aa	Aa	aa	AA	Aa	AA	Aa	Aa	Aa	aa	Aa	Aa	Aa	Aa
S1-148	Aa	Aa	Aa	aa	Aa	Aa	aa	Aa	Aa	aa	AA	Aa	Aa	Aa	Aa	Aa	Aa	Aa	AA	Aa	Aa
S1-151	Aa	Aa	Aa	Aa	AA	Aa	Aa	Aa	Aa	AA	AA	Aa	Aa	AA	Aa	aa	aa	Aa	AA	Aa	Aa
S1-152	Aa	Aa	aa	Aa	Aa	Aa	Aa	Aa	Aa	Aa	Aa	Aa	Aa	Aa	Aa	aa	aa	Aa	Aa	Aa	Aa
S1-153	Aa	Aa	Aa	Aa	Aa	Aa	Aa	Aa	Aa	AA	AA	Aa	Aa	Aa	Aa	aa	Aa	Aa	Aa	Aa	Aa
S1-154	AA	aa	AA	aa	M	aa	aa	Aa	aa	aa	AA	Aa	Aa	AA	Aa	Aa	Aa	Aa	AA	Aa	Aa
S1-155	Aa	aa	Aa	aa	Aa	aa	Aa	Aa	aa	Aa	AA	Aa	Aa	aa	Aa	Aa	aa	aa	AA	Aa	Aa
S1-156	AA	aa	AA	aa	aa	aa	aa	Aa	aa	aa	AA	Aa	Aa	Aa	Aa	aa	Aa	AA	AA	AA	aa
S1-157	Aa	aa	AA	aa	aa	Aa	aa	Aa	Aa	AA	AA	aa	AA	AA	aa	Aa	aa	M	Aa	Aa	Aa
S1-158	Aa	Aa	M	Aa	AA	Aa	Aa	AA	Aa	Aa	AA	Aa	Aa	AA	Aa	Aa	Aa	Aa	Aa	Aa	aa
S1-159	Aa	Aa	Aa	Aa	Aa	Aa	Aa	AA	Aa	AA	AA	Aa	Aa	Aa	Aa	Aa	aa	Aa	aa	Aa	Aa
S1-160	Aa	aa	AA	aa	aa	aa	aa	Aa	aa	aa	AA	Aa	Aa	aa	Aa	Aa	Aa	Aa	AA	Aa	Aa
S1-161	Aa	Aa	Aa	Aa	AA	aa	Aa	Aa	aa	Aa	AA	Aa	Aa	AA	Aa	aa	aa	Aa	aa	Aa	aa
S1-162	Aa	aa	AA	aa	aa	aa	aa	Aa	aa	aa	AA	Aa	Aa	Aa	Aa	Aa	aa	Aa	AA	Aa	Aa
S1-163	Aa	Aa	Aa	Aa	Aa	Aa	Aa	AA	Aa	Aa	AA	aa	Aa	Aa	Aa	aa	aa	aa	AA	Aa	Aa
S1-164	Aa	Aa	AA	Aa	aa	AA	Aa	Aa	Aa	AA	AA	Aa	AA	Aa	aa	aa	aa	M	Aa	Aa	Aa
S1-165	Aa	Aa	Aa	aa	Aa	Aa	Aa	AA	Aa	Aa	AA	Aa	AA	Aa	Aa	aa	aa	aa	Aa	Aa	Aa
S1-166	Aa	aa	AA	aa	aa	aa	aa	Aa	aa	Aa	AA	AA	Aa	aa	Aa	aa	aa	Aa	Aa	Aa	Aa
S1-167	Aa	Aa	Aa	Aa	Aa	Aa	Aa	Aa	Aa	Aa	Aa	Aa	Aa	Aa	Aa	aa	Aa	Aa	Aa	Aa	Aa
S1-168	aa	Aa	Aa	Aa	Aa	aa	Aa	Aa	aa	AA	AA	AA	Aa	aa	aa	aa	Aa	Aa	Aa	Aa	Aa
S1-170	aa	AA	Aa	Aa	Aa	AA	Aa	Aa	AA	Aa	Aa	Aa	Aa	Aa	Aa	aa	aa	aa	AA	aa	Aa
S1-171	Aa	Aa	Aa	aa	Aa	Aa	Aa	Aa	Aa	AA	AA	Aa	Aa	Aa	aa	Aa	Aa	Aa	Aa	Aa	Aa
S1-172	Aa	aa	Aa	Aa	AA	aa	Aa	Aa	aa	AA	AA	aa	Aa	Aa	aa	aa	Aa	aa	AA	Aa	Aa
S1-173	AA	aa	AA	aa	aa	aa	aa	aa	aa	aa	AA	aa	AA	Aa	Aa	aa	aa	Aa	AA	AA	AB
S1-175	Aa	AA	Aa	Aa	Aa	Aa	Aa	AA	Aa	AA	AA	Aa	Aa	Aa	Aa	Aa	Aa	Aa	Aa	Aa	Aa
S1-176	Aa	Aa	Aa	Aa	Aa	Aa	Aa	AA	Aa	aa	AA	Aa	Aa	Aa	Aa	Aa	Aa	Aa	Aa	Aa	Aa
S1-177	Aa	Aa	Aa	aa	Aa	Aa	aa	Aa	Aa	AA	Aa	Aa	Aa	Aa	aa	Aa	Aa	aa	Aa	Aa	Aa
S1-178	aa	AA	Aa	aa	Aa	AA	Aa	Aa	AA	AA	AA	Aa	AA	Aa	aa	aa	aa	aa	Aa	Aa	Aa
S1-179	Aa	Aa	Aa	aa	Aa	Aa	Aa	Aa	Aa	aa	AA	Aa	Aa	AA	Aa	aa	aa	Aa	Aa	Aa	Aa
S1-180	Aa	Aa	Aa	Aa	Aa	Aa	aa	Aa	Aa	aa	AA	Aa	Aa	Aa	Aa	aa	Aa	AA	AA	M	Aa
S1-181	aa	Aa	Aa	Aa	Aa	Aa	M	Aa	Aa	AA	Aa	AA	Aa	aa	Aa	Aa	Aa	Aa	AA	Aa	Aa
S1-182	Aa	Aa	AA	aa	M	aa	aa	Aa	aa	aa	AA	Aa	Aa	Aa	Aa	Aa	aa	aa	Aa	Aa	Aa
S1-183	Aa	aa	AA	aa	M	aa	aa	Aa	aa	aa	AA	Aa	AA	Aa	Aa	aa	M	aa	AA	Aa	Aa
S1-184	Aa	Aa	Aa	Aa	Aa	Aa	aa	AA	Aa	AA	aa	Aa	Aa	Aa	Aa	Aa	aa	Aa	AA	Aa	Aa
S1-185	Aa	aa	AA	aa	M	aa	aa	aa	aa	aa	AA	aa	Aa	Aa	Aa	Aa	Aa	Aa	Aa	Aa	Aa
S1-186	Aa	AA	Aa	aa	Aa	AA	aa	Aa	AA	AA	Aa	Aa	Aa	AA	aa	Aa	aa	Aa	AA	aa	aa
S1-187	Aa	Aa	Aa	aa	Aa	AA	aa	Aa	AA	Aa	Aa	Aa	Aa	Aa	Aa	Aa	Aa	Aa	AA	Aa	Aa
S1-188	Aa	Aa	aa	AA	Aa	Aa	Aa	AA	Aa	AA	Aa	Aa	aa	AA	aa	aa	Aa	Aa	Aa	Aa	Aa
S1-189	Aa	AA	Aa	aa	Aa	AA	Aa	Aa	AA	aa	AA	aa	AA	Aa	Aa	aa	aa	aa	Aa	aa	Aa
S1-190	Aa	Aa	AA	Aa	Aa	Aa	Aa	Aa	Aa	aa	AA	Aa	Aa	Aa	Aa	aa	aa	Aa	Aa	Aa	Aa
S1-193	Aa	aa	Aa	Aa	Aa	aa	Aa	Aa	aa	Aa	AA	Aa	Aa	Aa	Aa	Aa	aa	Aa	Aa	Aa	Aa
S1-194	Aa	AA	Aa	Aa	Aa	AA	Aa	Aa	Aa	AA	AA	Aa	Aa	Aa	aa	aa	aa	Aa	Aa	Aa	Aa
S1-195	Aa	Aa	Aa	Aa	Aa	AA	Aa	AA	AA	Aa	AA	Aa	Aa	Aa	Aa	aa	aa	Aa	AA	Aa	Aa
S1-196	aa	AA	Aa	Aa	Aa	AA	aa	aa	AA	Aa	Aa	Aa	Aa	Aa	Aa	Aa	Aa	Aa	Aa	aa	Aa
S1-197	Aa	aa	AA	aa	aa	aa	aa	Aa	aa	aa	AA	Aa	Aa	aa	Aa	Aa	Aa	aa	Aa	Aa	Aa
S1-198	Aa	aa	AA	aa	aa	aa	aa	Aa	aa	aa	AA	Aa	Aa	Aa	Aa	aa	aa	Aa	AA	Aa	Aa
S1-199	Aa	Aa	Aa	aa	Aa	aa	Aa	Aa	aa	M	AA	Aa	AA	Aa	Aa	aa	aa	aa	AA	Aa	Aa
S1-200	Aa	AA	Aa	Aa	Aa	Aa	aa	Aa	AA	AA	AA	aa	Aa	AA	aa	aa	Aa	AA	Aa	Aa	aa
S1-201	Aa	Aa	Aa	Aa	Aa	Aa	Aa	Aa	Aa	Aa	Aa	Aa	Aa	Aa	Aa	aa	Aa	Aa	AA	Aa	Aa
S1-202	AA	aa	Aa	Aa	Aa	aa	aa	AA	Aa	Aa	AA	Aa	Aa	Aa	aa	aa	aa	AA	Aa	AA	aa
S1-203	Aa	Aa	Aa	Aa	Aa	Aa	Aa	Aa	Aa	Aa	AA	Aa	Aa	Aa	Aa	aa	Aa	Aa	Aa	Aa	Aa
S1-204	aa	Aa	aa	Aa	Aa	Aa	Aa	Aa	Aa	Aa	AA	aa	Aa	AA	Aa	Aa	Aa	Aa	aa	Aa	aa
S1-205	Aa	Aa	AA	Aa	Aa	aa	Aa	Aa	Aa	AA	AA	Aa	Aa	Aa	aa	Aa	aa	Aa	Aa	Aa	Aa
S1-206	Aa	aa	Aa	Aa	Aa	aa	Aa	Aa	Aa	Aa	aa	Aa	Aa	Aa	Aa	Aa	aa	Aa	Aa	AA	Aa
S1-207	Aa	aa	aa	Aa	Aa	aa	aa	Aa	aa	AA	AA	Aa	Aa	Aa	aa	aa	aa	Aa	aa	AA	Aa
S1-208	AA	AA	aa	aa	Aa	AA	Aa	Aa	AA	Aa	AA	Aa	Aa	AA	aa	Aa	aa	aa	Aa	Aa	aa
S1-209	Aa	Aa	Aa	Aa	Aa	Aa	Aa	AA	Aa	AA	Aa	Aa	Aa	Aa	aa	Aa	Aa	aa	Aa	Aa	Aa
S1-210	Aa	aa	AA	aa	M	aa	Aa	Aa	Aa	Aa	AA	Aa	Aa	Aa	Aa	aa	aa	Aa	AA	AA	Aa
S1-211	Aa	Aa	Aa	Aa	Aa	Aa	Aa	Aa	Aa	Aa	Aa	Aa	Aa	Aa	Aa	Aa	Aa	Aa	Aa	Aa	Aa
S1-212	Aa	Aa	aa	Aa	Aa	aa	Aa	AA	Aa	aa	AA	Aa	Aa	Aa	Aa	aa	Aa	aa	Aa	Aa	Aa
S1-213	aa	aa	Aa	aa	Aa	aa	aa	Aa	aa	Aa	AA	Aa	Aa	Aa	aa	aa	Aa	Aa	AA	AA	Aa
S1-214	Aa	Aa	aa	aa	Aa	Aa	Aa	Aa	Aa	Aa	AA	Aa	AA	Aa	Aa	Aa	aa	Aa	Aa	Aa	Aa
S1-215	Aa	Aa	Aa	Aa	Aa	Aa	Aa	AA	Aa	AA	Aa	aa	Aa	Aa	aa	Aa	Aa	Aa	AA	Aa	Aa
S1-216	Aa	aa	aa	aa	Aa	Aa	aa	Aa	Aa	Aa	AA	aa	Aa	Aa	Aa	Aa	Aa	Aa	Aa	Aa	Aa
S1-217	Aa	Aa	Aa	Aa	Aa	Aa	Aa	Aa	Aa	Aa	Aa	Aa	Aa	Aa	Aa	Aa	Aa	Aa	Aa	Aa	Aa
S1-218	Aa	Aa	Aa	Aa	Aa	Aa	Aa	Aa	Aa	aa	AA	Aa	Aa	Aa	Aa	aa	Aa	Aa	AA	Aa	Aa
S1-219	Aa	AA	aa	aa	Aa	AA	Aa	Aa	AA	Aa	AA	Aa	Aa	Aa	Aa	Aa	aa	Aa	Aa	Aa	Aa
S1-220	Aa	Aa	Aa	aa	Aa	Aa	Aa	Aa	Aa	Aa	M	Aa	AA	Aa	Aa	Aa	aa	Aa	Aa	Aa	Aa
S1-221	Aa	Aa	Aa	Aa	Aa	Aa	aa	Aa	Aa	aa	AA	Aa	Aa	Aa	Aa	Aa	aa	aa	Aa	Aa	Aa
S1-222	Aa	Aa	Aa	Aa	Aa	Aa	Aa	Aa	Aa	AA	AA	Aa	Aa	AA	aa	Aa	aa	Aa	Aa	Aa	Aa
S1-223	Aa	Aa	AA	aa	aa	Aa	Aa	Aa	Aa	Aa	Aa	Aa	Aa	Aa	Aa	Aa	Aa	Aa	Aa	Aa	Aa
S1-224	aa	aa	aa	aa	Aa	aa	Aa	Aa	Aa	aa	AA	Aa	AA	Aa	Aa	Aa	aa	aa	AA	Aa	Aa
S1-225	Aa	aa	Aa	Aa	Aa	Aa	Aa	Aa	Aa	Aa	AA	aa	Aa	Aa	Aa	Aa	Aa	Aa	Aa	Aa	Aa
S1-226	Aa	AA	AA	Aa	aa	Aa	Aa	Aa	Aa	Aa	Aa	Aa	Aa	Aa	Aa	aa	aa	Aa	Aa	aa	Aa
S1-227	Aa	aa	Aa	AA	Aa	aa	aa	Aa	Aa	aa	AA	Aa	Aa	Aa	Aa	aa	aa	Aa	Aa	Aa	Aa
S1-228	aa	Aa	Aa	Aa	AA	Aa	aa	Aa	Aa	AA	AA	AA	Aa	aa	aa	aa	aa	Aa	Aa	Aa	Aa
S1-229	Aa	aa	AA	aa	aa	aa	aa	Aa	Aa	aa	AA	aa	aa	Aa	Aa	Aa	aa	Aa	Aa	AA	Aa
S1-230	Aa	AA	aa	aa	Aa	Aa	aa	Aa	Aa	Aa	AA	Aa	Aa	Aa	Aa	Aa	aa	aa	Aa	Aa	Aa
S1-231	Aa	aa	AA	aa	aa	aa	aa	Aa	aa	aa	AA	Aa	AA	Aa	Aa	aa	aa	Aa	Aa	Aa	aa
S1-232	Aa	AA	Aa	Aa	Aa	AA	Aa	Aa	AA	Aa	Aa	Aa	Aa	AA	Aa	aa	Aa	Aa	Aa	Aa	Aa
S1-233	Aa	Aa	Aa	Aa	Aa	Aa	Aa	Aa	Aa	AA	AA	Aa	Aa	Aa	aa	aa	Aa	Aa	AA	Aa	Aa
S1-235	aa	aa	Aa	aa	Aa	aa	aa	Aa	Aa	aa	AA	Aa	Aa	Aa	Aa	Aa	Aa	Aa	Aa	AA	Aa
S1-237	Aa	Aa	Aa	Aa	Aa	Aa	Aa	Aa	Aa	Aa	AA	Aa	Aa	Aa	Aa	Aa	Aa	Aa	Aa	Aa	Aa
S1-238	Aa	aa	aa	Aa	Aa	aa	aa	Aa	Aa	Aa	Aa	Aa	Aa	Aa	Aa	Aa	Aa	Aa	Aa	Aa	Aa
S1-239	Aa	aa	AA	aa	aa	aa	aa	Aa	Aa	aa	AA	aa	AA	Aa	Aa	aa	aa	Aa	AA	AA	Aa
S1-240	Aa	aa	aa	Aa	Aa	aa	aa	Aa	Aa	Aa	Aa	Aa	Aa	Aa	aa	Aa	Aa	Aa	Aa	AA	Aa
S1-242	Aa	AA	aa	Aa	Aa	AA	Aa	Aa	AA	Aa	Aa	Aa	Aa	AA	Aa	aa	aa	Aa	Aa	Aa	Aa
S1-243	Aa	Aa	Aa	Aa	Aa	Aa	Aa	Aa	Aa	Aa	Aa	Aa	Aa	Aa	Aa	aa	aa	Aa	Aa	Aa	Aa
S1-244	Aa	Aa	Aa	AA	Aa	Aa	Aa	Aa	Aa	Aa	AA	Aa	Aa	Aa	aa	Aa	Aa	Aa	Aa	Aa	Aa
S1-245	Aa	Aa	Aa	aa	Aa	Aa	Aa	AA	Aa	aa	AA	Aa	Aa	Aa	Aa	aa	Aa	aa	Aa	Aa	Aa
S1-246	aa	AA	Aa	Aa	Aa	AA	aa	Aa	AA	AA	Aa	Aa	Aa	AA	Aa	aa	Aa	aa	Aa	Aa	Aa
S1-247	Aa	Aa	Aa	aa	Aa	Aa	Aa	Aa	Aa	Aa	AA	Aa	Aa	Aa	aa	Aa	Aa	Aa	Aa	Aa	Aa
S1-248	Aa	aa	AA	aa	aa	aa	aa	Aa	Aa	aa	AA	Aa	Aa	Aa	Aa	Aa	Aa	aa	Aa	AA	Aa
S1-249	Aa	aa	Aa	Aa	Aa	aa	Aa	Aa	Aa	AA	AA	Aa	Aa	Aa	aa	aa	aa	Aa	AA	AA	Aa
S1-250	aa	Aa	Aa	Aa	Aa	Aa	aa	Aa	Aa	Aa	Aa	AA	Aa	aa	Aa	Aa	Aa	Aa	Aa	Aa	Aa
					rg
