# Supplementary material for: Disomic Inheritance and Segregation Distortion of SSR Markers in Two Populations of Cynodon dactylon (L.) Pers. var. dactylon
Source: PLoS One. 2015 Aug 21;10(8):e0136332. doi: 10.1371/journal.pone.0136332 (PMC4546580; doi:10.1371/journal.pone.0136332)
Supplement: S3 Table — (XLSX) [file pone.0136332.s003.xlsx]

## Sheet: Sheet1
	CDCA5-491/492	CDCA7-623/624	CDGA1-783/784	CDGA3-1195/1196	CDGA6-1583/1584	CDGA7-1601/1602	CDGA8-1795/1796	CDATG1-1889/1890	CDATG3-1999/2000	CDAAC5-2523/2524	CDAAC7-2675/2676	CDAAC7-2693/2694(1)	CDAAC7-2693/2694(2)
P118	Aa	Aa	Aa	Aa	Aa	Aa	Aa	Aa	Aa	Aa	Aa	Aa	Aa
306	aa	aa	aa	aa	aa	Aa	aa	Aa	Aa	Aa	aa	AA	Aa
310	Aa	Aa	Aa	Aa	AA	Aa	Aa	aa	Aa	Aa	aa	aa	Aa
334	Aa	Aa	Aa	aa	Aa	Aa	Aa	AA	AA	aa	Aa	aa	Aa
339	Aa	Aa	Aa	Aa	Aa	M	aa	Aa	AA	AA	AA	AA	Aa
344	AA	AA	Aa	aa	Aa	Aa	Aa	aa	AA	aa	AA	Aa	Aa
345	aa	Aa	Aa	Aa	aa	Aa	Aa	AA	Aa	Aa	AA	aa	aa
351	Aa	Aa	Aa	Aa	Aa	Aa	aa	aa	Aa	AA	Aa	aa	aa
353	aa	aa	Aa	aa	Aa	Aa	aa	AA	aa	Aa	Aa	AA	AA
359	aa	Aa	aa	aa	aa	Aa	Aa	AA	Aa	aa	Aa	AA	Aa
372	Aa	aa	Aa	Aa	Aa	Aa	aa	Aa	M	Aa	Aa	Aa	aa
380	AA	Aa	AA	Aa	AA	Aa	Aa	aa	Aa	Aa	AA	AA	AA
381	Aa	Aa	AA	aa	AA	Aa	Aa	Aa	Aa	AA	AA	Aa	Aa
387	aa	Aa	aa	Aa	aa	Aa	Aa	AA	Aa	Aa	aa	AA	aa
391	Aa	Aa	AA	Aa	AA	Aa	Aa	Aa	Aa	Aa	Aa	Aa	Aa
401	Aa	AA	aa	AA	aa	Aa	AA	Aa	AA	AA	Aa	AA	Aa
409	M	Aa	Aa	Aa	Aa	AA	Aa	aa	Aa	Aa	Aa	aa	Aa
412	AA	Aa	AA	aa	Aa	Aa	Aa	aa	M	Aa	Aa	Aa	Aa
413	aa	aa	aa	Aa	aa	Aa	aa	AA	aa	AA	AA	M	Aa
414	Aa	M	AA	aa	AA	Aa	Aa	aa	AA	aa	AA	AA	aa
420	AA	aa	Aa	AA	Aa	Aa	aa	aa	aa	aa	Aa	AA	Aa
421	aa	Aa	Aa	AA	Aa	Aa	Aa	AA	Aa	Aa	AA	AA	Aa
425	aa	Aa	Aa	aa	Aa	aa	Aa	AA	Aa	aa	aa	Aa	Aa
429	Aa	Aa	aa	Aa	aa	aa	aa	Aa	Aa	Aa	Aa	AA	aa
440	Aa	Aa	Aa	AA	Aa	aa	Aa	Aa	Aa	aa	aa	AA	Aa
441	M	Aa	Aa	Aa	Aa	Aa	Aa	AA	Aa	Aa	Aa	Aa	aa
443	AA	Aa	aa	AA	aa	aa	Aa	aa	Aa	Aa	aa	Aa	Aa
444	aa	Aa	aa	Aa	aa	Aa	Aa	AA	AA	Aa	AA	AA	Aa
451	M	M	M	aa	M	M	M	M	AA	M		aa	Aa
469	AA	Aa	AA	aa	AA	M	Aa	AA	AA	aa	Aa	Aa	aa
473	AA	aa	Aa	AA	M	Aa	aa	aa	aa	Aa	AA	aa	aa
474	Aa	Aa	Aa	Aa	Aa	Aa	Aa	Aa	aa	aa	Aa	AA	aa
476	Aa	Aa	Aa	AA	Aa	Aa	Aa	Aa	Aa	aa	Aa	aa	Aa
477	Aa	aa	Aa	aa	Aa	Aa	aa	Aa	aa	Aa	aa	AA	Aa
478	AA	AA	aa	Aa	aa	Aa	AA	aa	AA	Aa	aa	AA	aa
480	Aa	AA	Aa	aa	Aa	Aa	AA	Aa	Aa	Aa	Aa	Aa	aa
491	aa	Aa	aa	Aa	aa	Aa	Aa	AA	aa	AA	Aa	Aa	Aa
509	Aa	AA	Aa	AA	Aa	Aa	AA	Aa	Aa	Aa	aa	aa	Aa
511	Aa	Aa	Aa	aa	Aa	Aa	Aa	Aa	Aa	aa	aa	Aa	Aa
515	Aa	aa	aa	aa	aa	Aa	aa	AA	aa	Aa	M	aa	Aa
518	AA	aa	Aa	AA	Aa	Aa	aa	aa	aa	AA	Aa	Aa	Aa
523	aa	aa	Aa	AA	Aa	aa	aa	AA	Aa	aa	Aa	Aa	Aa
528	AA	Aa	Aa	aa	Aa	aa	Aa	aa	Aa	Aa	AA	AA	Aa
529	Aa	Aa	Aa	Aa	Aa	aa	Aa	Aa	aa	Aa	AA	AA	Aa
530	Aa	AA	Aa	aa	Aa	Aa	AA	Aa	Aa	aa	Aa	Aa	Aa
541	Aa	AA	Aa	M	Aa	Aa	AA	Aa	AA	Aa	AA	Aa	Aa
543	Aa	Aa	Aa	Aa	Aa	Aa	Aa	Aa	Aa	Aa	AA	Aa	aa
545	Aa	Aa	Aa	AA	Aa	Aa	Aa	Aa	Aa	Aa	Aa	Aa	Aa
547	aa	AA	Aa	Aa	Aa	Aa	AA	AA	Aa	aa	Aa	Aa	Aa
549	Aa	Aa	Aa	Aa	Aa	Aa	Aa	Aa	Aa	AA	AA	aa	aa
550	Aa	Aa	aa	Aa	aa	Aa	Aa	Aa	Aa	Aa	Aa	AA	aa
553	Aa	AA	aa	Aa	aa	Aa	AA	Aa	AA	Aa	Aa	AA	Aa
555	aa	Aa	Aa	AA	Aa	aa	Aa	AA	aa	aa	Aa	aa	Aa
557	AA	aa	Aa	AA	Aa	Aa	aa	aa	aa	Aa	aa	Aa	aa
565	aa	aa	aa	aa	Aa	aa	aa	AA	aa	Aa	Aa	Aa	aa
569	aa	aa	Aa	aa	Aa	aa	Aa	AA	aa	aa	aa	aa	aa
573	Aa	Aa	aa	Aa	aa	aa	Aa	Aa	AA	aa	aa	Aa	aa
579	AA	Aa	Aa	aa	M	Aa	Aa	aa	Aa	Aa	Aa	AA	Aa
580	Aa	Aa	Aa	aa	Aa	Aa	Aa	Aa	Aa	Aa	Aa	Aa	aa
583	AA	Aa	Aa	AA	Aa	Aa	Aa	aa	Aa	AA	AA	Aa	Aa
589	Aa	Aa	Aa	Aa	Aa	Aa	aa	Aa	AA	aa	aa	Aa	Aa
590	aa	Aa	aa	Aa	aa	Aa	Aa	Aa	Aa	Aa	Aa	AA	Aa
592	aa	Aa	AA	Aa	Aa	M	aa	AA	Aa	AA	AA	Aa	Aa
596	aa	aa	Aa	Aa	Aa	Aa	aa	AA	aa	aa	aa	Aa	Aa
600	Aa	AA	Aa	Aa	Aa	aa	AA	Aa	AA	AA	Aa	Aa	Aa
602	AA	AA	aa	Aa	M	aa	AA	aa	AA	Aa	aa	AA	Aa
608	AA	Aa	Aa	AA	Aa	Aa	AA	aa	Aa	AA	Aa	AA	Aa
609	Aa	Aa	AA	M	AA	Aa	Aa	Aa	Aa	Aa	Aa	AA	aa
613	AA	Aa	Aa	Aa	Aa	aa	AA	aa	Aa	aa	Aa	AA	Aa
616	M	M	M	Aa	M	M	AA	Aa	AA	Aa	M	M	M
618	AA	AA	Aa	aa	aa	aa	AA	aa	AA	Aa	Aa	Aa	Aa
619	Aa	Aa	Aa	aa	Aa	aa	Aa	Aa	Aa	Aa	Aa	Aa	Aa
623	Aa	Aa	AA	Aa	AA	aa	AA	Aa	Aa	Aa	AA	AA	Aa
625	Aa	Aa	aa	Aa	aa	Aa	Aa	Aa	Aa	Aa	Aa	AA	Aa
626	aa	Aa	Aa	Aa	Aa	aa	Aa	Aa	Aa	Aa	Aa	Aa	aa
628	Aa	Aa	Aa	Aa	Aa	Aa	Aa	AA	Aa	AA	AA	aa	aa
635	AA	Aa	AA	M	AA	Aa	Aa	aa	Aa	Aa	Aa	Aa	Aa
636	aa	Aa	Aa	AA	Aa	Aa	Aa	AA	aa	Aa	Aa	Aa	Aa
641	Aa	aa	aa	aa	Aa	Aa	aa	Aa	aa	Aa	Aa	Aa	Aa
644	AA	Aa	Aa	aa	Aa	M	Aa	aa	Aa	aa	aa	Aa	Aa
652	Aa	aa	aa	Aa	aa	Aa	aa	Aa	aa	AA	aa	AA	Aa
661	aa	Aa	aa	Aa	aa	Aa	Aa	AA	Aa	aa	aa	AA	Aa
663	AA	Aa	Aa	Aa	Aa	Aa	Aa	aa	Aa	Aa	Aa	M	Aa
664	Aa	Aa	Aa	aa	Aa	Aa	Aa	Aa	Aa	Aa	Aa	AA	Aa
688	Aa	aa	Aa	Aa	Aa	Aa	aa	Aa	aa	aa	Aa	AA	Aa
691	Aa	Aa	Aa	aa	Aa	Aa	Aa	Aa	Aa	Aa	aa	AA	aa
694	Aa	AA	Aa	M	Aa	Aa	AA	Aa	AA	Aa	Aa	AA	Aa
698	Aa	aa	AA	Aa	Aa	Aa	aa	Aa	Aa	Aa	AA	Aa	Aa
702	aa	AA	Aa	Aa	Aa	Aa	AA	AA	AA	AA	Aa	Aa	aa
707	aa	Aa	AA	Aa	AA	aa	Aa	AA	Aa	Aa	AA	aa	Aa
730	AA	Aa	aa	Aa	aa	Aa	Aa	aa	Aa	Aa	AA	AA	Aa
740	Aa	AA	aa	aa	Aa	Aa	AA	Aa	AA	Aa	Aa	AA	Aa
744	Aa	Aa	Aa	Aa	Aa	Aa	Aa	Aa	Aa	AA	Aa	aa	aa
747	AA	Aa	aa	Aa	aa	aa	Aa	aa	Aa	AA	aa	AA	Aa
753	AA	AA	Aa	Aa	M	Aa	AA	aa	AA	AA	AA	Aa	Aa
766	AA	aa	Aa	Aa	Aa	aa	aa	aa	aa	aa	AA	AA	Aa
777	AA	Aa	aa	Aa	aa	aa	Aa	aa	Aa	AA	Aa	Aa	aa
787	AA	Aa	AA	aa	Aa	Aa	Aa	aa	Aa	Aa	Aa	AA	aa
793	Aa	AA	AA	aa	AA	Aa	AA	Aa	AA	Aa	aa	AA	Aa
795	Aa	Aa	aa	Aa	aa	Aa	Aa	Aa	aa	aa	Aa	AA	Aa
801	Aa	Aa	Aa	Aa	Aa	aa	Aa	Aa	aa	Aa	Aa	AA	Aa
812	aa	aa	Aa	aa	aa	Aa	aa	Aa	aa	aa	Aa	aa	Aa
816	Aa	Aa	aa	AA	aa	Aa	Aa	Aa	Aa	aa	AA	Aa	Aa
820	Aa	AA	Aa	AA	Aa	Aa	AA	Aa	Aa	AA	Aa	AA	aa
827	M	Aa	AA	AA	Aa	Aa	Aa	aa	Aa	AA	Aa	aa	aa
831	AA	Aa	Aa	AA	Aa	Aa	Aa	aa	Aa	aa	AA	AA	aa
833	AA	AA	Aa	Aa	Aa	Aa	Aa	aa	AA	aa	Aa	aa	Aa
835	aa	Aa	AA	Aa	AA	Aa	Aa	AA	Aa	AA	aa	AA	Aa
836	Aa	aa	Aa	Aa	Aa	aa	aa	Aa	aa	AA	Aa	Aa	aa
839	AA	AA	aa	aa	aa	Aa	AA	aa	AA	AA	Aa	aa	Aa
843	Aa	Aa	AA	Aa	AA	Aa	Aa	Aa	Aa	Aa	AA	AA	Aa
847	AA	aa	Aa	AA	Aa	Aa	aa	aa	aa	Aa	Aa	AA	Aa
849	Aa	Aa	Aa	AA	Aa	aa	Aa	aa	aa	Aa	Aa	aa	Aa
850	AA	aa	Aa	AA	Aa	aa	aa	aa	Aa	Aa	aa	aa	Aa
852	AA	Aa	Aa	Aa	Aa	Aa	Aa	aa	Aa	aa	aa	AA	Aa
858	aa	Aa	aa	Aa	aa	Aa	Aa	Aa	aa	Aa	Aa	AA	Aa
865	Aa	Aa	Aa	Aa	Aa	Aa	Aa	Aa	Aa	aa	Aa	Aa	Aa
869	AA	aa	AA	Aa	AA	Aa	aa	aa	aa	Aa	AA	aa	aa
877	AA	aa	AA	Aa	aa	Aa	Aa	aa	aa	Aa	AA	aa	Aa
880	Aa	Aa	AA	AA	AA	aa	Aa	Aa	Aa	aa	Aa	Aa	Aa
881	aa	AA	Aa	AA	Aa	M	AA	AA	AA	aa	Aa	Aa	aa
885	aa	Aa	Aa	AA	Aa	aa	aa	AA	Aa	Aa	aa	Aa	Aa
886	AA	AA	Aa	aa	Aa	aa	AA	aa	AA	aa	AA	AA	Aa
889	Aa	Aa	aa	aa	aa	Aa	Aa	Aa	aa	aa	Aa	Aa	aa
897	AA	AA	Aa	Aa	Aa	Aa	AA	aa	Aa	aa	aa	Aa	Aa
900	Aa	M	AA	AA	AA	Aa	Aa	Aa	Aa	Aa	Aa	AA	aa
906	AA	AA	AA	Aa	AA	Aa	AA	aa	Aa	Aa	aa	Aa	aa
923	Aa	AA	Aa	aa	Aa	Aa	AA	Aa	AA	Aa	Aa	Aa	Aa
935	Aa	Aa	aa	Aa	Aa	aa	Aa	aa	Aa	Aa	aa	AA	Aa
939	Aa	AA	aa	Aa	aa	aa	AA	aa	Aa	Aa	Aa	M	Aa
944	aa	AA	Aa	AA	Aa	Aa	AA	AA	AA	Aa	aa	aa	Aa
953	AA	aa	Aa	aa	Aa	Aa	aa	aa	aa	Aa	AA	AA	AA
957	AA	Aa	Aa	Aa	Aa	Aa	Aa	aa	Aa	aa	AA	Aa	Aa
984	AA	Aa	Aa	aa	Aa	Aa	Aa	Aa	M	AA	AA	AA	Aa
986	aa	aa	Aa	Aa	aa	Aa	aa	AA	Aa	Aa	AA	AA	AA
993	Aa	AA	Aa	aa	aa	aa	AA	Aa	AA	AA	AA	AA	aa
1000	AA	Aa	Aa	AA	Aa	Aa	Aa	aa	Aa	Aa	AA	Aa	aa
1007	aa	AA	AA	Aa	AA	Aa	AA	AA	AA	Aa	Aa	AA	Aa
1023	Aa	Aa	aa	AA	M	Aa	Aa	Aa	Aa	aa	Aa	Aa	AA
1025	aa	Aa	AA	AA	AA	Aa	Aa	AA	Aa	AA	aa	Aa	aa
1048	AA	Aa	Aa	aa	Aa	Aa	Aa	M	Aa	aa	aa	M	aa
1058	aa	Aa	Aa	AA	Aa	aa	Aa	AA	Aa	Aa	Aa	Aa	Aa
1074	AA	AA	aa	AA	aa	aa	AA	aa	Aa	aa	Aa	Aa	aa
1081	Aa	aa	aa	aa	aa	Aa	aa	Aa	Aa	Aa	Aa	AA	aa
1086	Aa	AA	Aa	aa	Aa	Aa	AA	Aa	AA	AA	Aa	Aa	Aa
1104	AA	aa	AA	Aa	AA	Aa	AA	aa	Aa	Aa	AA	Aa	Aa
1114	aa	Aa	Aa	Aa	AA	Aa	Aa	Aa	Aa	AA	AA	aa	Aa
1119	Aa	Aa	AA	aa	AA	Aa	Aa	Aa	M	AA	Aa	Aa	Aa
1120	aa	AA	Aa	Aa	aa	aa	AA	AA	Aa	Aa	Aa	Aa	Aa
1123	aa	Aa	Aa	AA	Aa	aa	AA	M	Aa	aa	Aa	M	aa
1136	Aa	Aa	Aa	Aa	aa	aa	Aa	Aa	Aa	aa	AA	M	Aa
1137	aa	AA	AA	Aa	AA	Aa	Aa	AA	AA	aa	Aa	Aa	aa
1139	Aa	Aa	AA	Aa	AA	aa	Aa	Aa	aa	Aa	AA	Aa	aa
1148	AA	Aa	Aa	Aa	Aa	Aa	Aa	Aa	Aa	Aa	aa	aa	aa
1150	Aa	Aa	Aa	AA	Aa	Aa	AA	Aa	aa	AA	Aa	AA	Aa
1151	Aa	Aa	AA	aa	aa	Aa	aa	Aa	Aa	aa	Aa	AA	Aa
1155	Aa	Aa	Aa	Aa	Aa	Aa	AA	Aa	Aa	Aa	aa	Aa	Aa
1158	AA	Aa	Aa	AA	Aa	aa	Aa	aa	Aa	Aa	Aa	AA	Aa
1163	aa	Aa	Aa	Aa	Aa	Aa	Aa	M	Aa	Aa	Aa	AA	Aa
1164	AA	Aa	Aa	aa	M	Aa	aa	aa	Aa	AA	aa	aa	aa
1182	AA	Aa	AA	Aa	AA	Aa	Aa	aa	M	Aa	Aa	aa	aa
1191	aa	Aa	aa	aa	aa	Aa	Aa	Aa	AA	AA	AA	Aa	Aa
1198	aa	Aa	Aa	Aa	Aa	Aa	aa	AA	AA	Aa	Aa	AA	Aa
1205	AA	Aa	aa	AA	aa	Aa	Aa	aa	M	Aa	M	AA	aa
1206	aa	AA	Aa	Aa	AA	Aa	AA	AA	AA	aa	Aa	Aa	aa
1207	Aa	AA	aa	Aa	aa	aa	AA	Aa	Aa	AA	AA	AA	Aa
1209	aa	Aa	AA	Aa	AA	Aa	Aa	AA	Aa	AA	Aa	Aa	aa
1210	AA	Aa	aa	aa	aa	aa	Aa	aa	Aa	AA	Aa	Aa	aa
1212	Aa	AA	Aa	Aa	Aa	Aa	AA	Aa	AA	AA	Aa	Aa	aa
1216	Aa	Aa	aa	Aa	aa	aa	aa	Aa	Aa	Aa	AA	AA	AA
1219	Aa	Aa	aa	aa	aa	Aa	Aa	Aa	Aa	Aa	Aa	AA	Aa
1220	Aa	Aa	Aa	AA	Aa	Aa	Aa	Aa	Aa	Aa	Aa	Aa	Aa
1222	aa	aa	aa	Aa	aa	aa	aa	AA	Aa	aa	Aa	Aa	Aa
1227	M	Aa	AA	Aa	AA	Aa	Aa	AA	Aa	Aa	Aa	AA	Aa
1228	aa	aa	Aa	aa	Aa	aa	aa	AA	aa	AA	Aa	AA	Aa
1234	Aa	Aa	Aa	aa	Aa	AA	Aa	aa	aa	Aa	Aa	AA	Aa
1235	AA	Aa	AA	aa	AA	Aa	Aa	aa	Aa	Aa	aa	AA	aa
1236	Aa	Aa	Aa	Aa	Aa	aa	Aa	Aa	Aa	aa	AA	AA	AA
1237	Aa	aa	AA	Aa	AA	Aa	aa	Aa	Aa	aa	Aa	aa	aa
1238	Aa	Aa	Aa	aa	Aa	Aa	Aa	aa	aa	AA	AA	Aa	aa
1239	M	Aa	Aa	Aa	Aa	Aa	Aa	AA	Aa	aa	AA	aa	AA
1241	Aa	Aa	aa	AA	Aa	Aa	Aa	Aa	Aa	AA	aa	aa	aa
1243	AA	Aa	AA	AA	Aa	Aa	Aa	aa	Aa	AA	AA	Aa	AA
1249	Aa	Aa	Aa	aa	Aa	Aa	AA	aa	Aa	Aa	Aa	AA	aa
1256	Aa	AA	Aa	Aa	Aa	Aa	AA	Aa	AA	Aa	Aa	aa	aa
1259	aa	Aa	Aa	AA	Aa	aa	Aa	AA	aa	Aa	Aa	AA	Aa
1261	Aa	Aa	Aa	Aa	Aa	Aa	Aa	Aa	M	AA	Aa	AA	AA
1271	Aa	Aa	Aa	aa	Aa	Aa	Aa	aa	Aa	AA	Aa	AA	Aa
1279	Aa	aa	AA	Aa	Aa	Aa	aa	Aa	AA	AA	Aa	aa	Aa
1282	AA	AA	Aa	AA	Aa	aa	AA	aa	Aa	AA	Aa	AA	aa
1283	Aa	Aa	aa	aa	aa	Aa	Aa	Aa	Aa	Aa	aa	Aa	aa
1290	Aa	Aa	Aa	Aa	Aa	Aa	Aa			aa	Aa	Aa	aa
1291	Aa	aa	AA	AA	AA	Aa	aa	aa	aa	Aa	AA	AA	Aa
1301	Aa	Aa	AA	Aa	AA	aa	Aa	aa	Aa	AA	Aa	AA	Aa
1307	Aa	aa	aa	aa	aa	Aa	Aa	Aa	aa	Aa	Aa	AA	aa
1308	aa	AA	Aa	Aa	Aa	aa	AA	AA	AA	Aa	Aa	aa	Aa
1311	aa	Aa	Aa	Aa	Aa	Aa	Aa	AA	Aa	aa	Aa	Aa	aa
1312	AA	AA	Aa	Aa	Aa	Aa	AA	aa	Aa	AA	aa	aa	aa
1313	Aa	aa	Aa	Aa	Aa	Aa	aa	aa	aa	AA	Aa	Aa	aa
1314	Aa	aa	Aa	Aa	Aa	Aa	aa	aa	aa	Aa	Aa	aa	aa
1315	aa	Aa	AA	aa	AA	aa	Aa	AA	Aa	Aa	Aa	Aa	aa
1316	Aa	AA	Aa	Aa	Aa	Aa	AA	Aa	AA	AA	Aa	Aa	Aa
1318	Aa	Aa	AA	aa	AA	aa	Aa	Aa	AA	AA	Aa	AA	Aa
1319	AA	AA	AA	Aa	AA	aa	AA	aa	AA	Aa	aa	AA	Aa
1321	AA	AA	aa	AA	aa	Aa	AA	Aa	AA	Aa	aa	Aa	aa
1322	aa	aa	AA	aa	Aa	Aa	aa	AA	aa	Aa	Aa	Aa	aa
1324	AA	Aa	Aa	AA	Aa	Aa	AA	aa	Aa	AA	Aa	AA	aa
1329	aa	Aa	Aa	AA	aa	Aa	Aa	AA	Aa	aa	Aa	Aa	aa
1333	aa	Aa	Aa	Aa	Aa	Aa	Aa	AA	Aa	Aa	AA	Aa	aa
1335	aa	aa	Aa	aa	Aa	Aa	aa	Aa	aa	aa	Aa	AA	Aa
1337	aa	aa	Aa	Aa	Aa	aa	aa	AA	aa	AA	Aa	AA	Aa
1347	AA	aa	Aa	aa	Aa	aa	aa	aa	aa	aa	aa	Aa	Aa
1351	aa	Aa	AA	Aa	Aa	Aa	Aa	AA	Aa	Aa	aa	AA	Aa
1353	Aa	Aa	Aa	aa	AA	M	Aa	Aa	Aa	AA	aa	Aa	aa
1357	aa	AA	aa	Aa	aa	Aa	AA	AA	AA	AA	Aa	Aa	aa
1365	Aa	AA	Aa	aa	Aa	AA	AA	aa	AA	Aa	Aa	AA	Aa
1368	AA	Aa	aa	AA	aa	Aa	Aa	aa	Aa	aa	aa	aa	Aa
1369	aa	Aa	AA	Aa	Aa	Aa	Aa	AA	Aa	Aa	AA	Aa	aa
1381	Aa	aa	AA	Aa	Aa	Aa	aa	Aa	aa	AA	Aa	aa	Aa
1383	Aa	Aa	Aa	AA	Aa	Aa	Aa	AA	Aa	Aa	AA	Aa	Aa
1403	aa	aa	aa	aa	aa	Aa	aa	Aa	aa	aa	Aa	Aa	aa
1409	Aa	Aa	AA	Aa	AA	Aa	Aa	Aa	Aa	aa	Aa	AA	Aa
1415	aa	Aa	Aa	Aa	aa	Aa	AA	Aa	Aa	Aa	aa	Aa	aa
1422	aa	AA	aa	aa	aa	aa	AA	Aa	AA	Aa	aa	Aa	aa
1426	Aa	AA	Aa	AA	AA	aa	AA	aa	Aa	Aa	Aa	Aa	Aa
1442	Aa	aa	aa	AA	Aa	aa	aa	Aa	aa	Aa	aa	aa	Aa
1445	AA	Aa	AA	aa	Aa	Aa	Aa	aa	Aa	Aa	Aa	aa	aa
1449	aa	Aa	AA	aa	AA	Aa	aa	AA	Aa	Aa	Aa	Aa	Aa
1451	Aa	AA	AA	AA	Aa	aa	AA	Aa	AA	aa	aa	Aa	Aa
1454	Aa	AA	aa	AA	aa	Aa	AA	Aa	AA	Aa	Aa	AA	Aa
1461	Aa	AA	Aa	AA	aa	Aa	AA	Aa	AA	aa	AA	Aa	Aa
1466	AA	aa	Aa	aa	Aa	Aa	AA	aa	aa	Aa	Aa	AA	Aa
1472	aa	AA	AA	Aa	AA	Aa	AA	Aa	Aa	AA	AA	Aa	Aa
1475	aa	AA	Aa	AA	Aa	aa	AA	AA	AA	Aa	Aa	AA	aa
1478	Aa	Aa	Aa	Aa	Aa	Aa	Aa	Aa	aa	Aa	Aa	AA	Aa
1479	Aa	Aa	Aa	Aa	aa	aa	Aa	Aa	Aa	Aa	Aa	AA	aa
1487	Aa	Aa	Aa	Aa	Aa	Aa	Aa	aa	Aa	Aa	aa	M	aa
1489	Aa	Aa	aa	Aa	Aa	Aa	Aa	Aa	Aa	Aa	AA	Aa	Aa
1490	Aa	Aa	AA	Aa	AA	Aa	Aa	Aa	Aa	Aa	Aa	Aa	AA
1491	Aa	aa	AA	Aa	Aa	aa	aa	AA	M	Aa	aa	AA	AA
1492	Aa	Aa	Aa	AA	aa	aa	AA	Aa	AA	Aa	aa	Aa	Aa
1501	Aa	AA	Aa	Aa	Aa	Aa	AA	aa	AA	Aa	Aa	AA	aa
1509	aa	Aa	aa	Aa	Aa	Aa	Aa	AA	Aa	AA	AA	Aa	aa
1512	Aa	AA	Aa	Aa	Aa	aa	Aa	Aa	AA	Aa	Aa	Aa	Aa
1513	Aa	aa	AA	AA	AA	Aa	aa	Aa	Aa	aa	aa	Aa	Aa
1518	Aa	aa	aa	aa	Aa	Aa	aa	Aa	aa	Aa	Aa	Aa	aa
1531	aa	AA	Aa	Aa	Aa	Aa	AA	aa	AA	Aa	Aa	Aa	Aa
1537	Aa	Aa	AA	AA	AA	Aa	Aa	Aa	Aa	Aa	AA	Aa	Aa
1538	AA	Aa	aa	AA	aa	Aa	Aa	Aa	aa	aa	aa	Aa	aa
1541	aa	AA	aa	aa	aa	Aa	AA	AA	Aa	Aa	AA	Aa	Aa
1542	Aa	AA	Aa	Aa	Aa	AA	AA	M	AA	AA	Aa	Aa	Aa
1543	Aa	Aa	Aa	AA	M	Aa	Aa	Aa	Aa	Aa	Aa	AA	Aa
1557	Aa	Aa	AA	AA	AA	Aa	Aa	aa	Aa	Aa	AA	aa	Aa
1559	AA	aa	Aa	Aa	Aa	Aa	Aa	aa	aa	Aa	AA	AA	aa
1568	aa	aa	Aa	Aa	Aa	Aa	aa	Aa	aa	AA	AA	AA	Aa
1569	aa	Aa	Aa	Aa	Aa	Aa	Aa	AA	Aa	Aa	aa	Aa	Aa
1573	aa	AA	Aa	aa	Aa	Aa	Aa	AA	AA	aa	AA	Aa	Aa
1576	Aa	AA	Aa	Aa	Aa	Aa	AA	Aa	AA	Aa	aa	Aa	Aa
1580	aa	Aa	aa	aa	aa	Aa	AA	AA	Aa	Aa	Aa	AA	aa
1583	Aa	Aa	Aa	AA	Aa	aa	Aa	M	M	AA	AA	Aa	Aa
1584	aa	aa	Aa	AA	Aa	aa	aa	AA	aa	AA	AA	AA	aa
1585	Aa	aa	aa	Aa	Aa	Aa	Aa	Aa	aa	AA	AA	AA	Aa
1586	AA	Aa	AA	AA	AA	Aa	aa	aa	Aa	aa	Aa	AA	Aa
1589	Aa	Aa	Aa	Aa	Aa	Aa	Aa	aa	AA	AA	AA	Aa	aa
1591	Aa	Aa	aa	Aa	aa	aa	Aa	Aa	Aa	aa	Aa	Aa	aa
1592	aa	aa	aa	AA	Aa	Aa	Aa	AA	aa	Aa	aa	Aa	Aa
1593	AA	M	Aa	Aa	aa	Aa	AA	aa	aa	AA	M	AA	aa
1596	aa	Aa	Aa	Aa	aa	Aa	Aa	AA	Aa	AA	aa	aa	aa
1597	AA	Aa	Aa	aa	Aa	Aa	Aa	aa	Aa	AA	aa	AA	Aa
1603	aa	Aa	aa	aa	aa	Aa	Aa	AA	Aa	aa	M	Aa	Aa
1606	AA	Aa	Aa	Aa	Aa	Aa	Aa	Aa	Aa	Aa	AA	aa	Aa
1610	Aa	aa	Aa	AA	AA	Aa	aa	Aa	Aa	Aa	Aa	Aa	aa
1612	Aa	Aa	Aa	Aa	Aa	Aa	M	Aa	aa	aa	AA	Aa	Aa
1616	Aa	AA	AA	Aa	AA	Aa	AA	Aa	AA	aa	Aa	Aa	Aa
